# Supplementary material for: Carotenoid Content and Root Color of Cultivated Carrot: A Candidate-Gene Association Study Using an Original Broad Unstructured Population
Source: PLoS One. 2015 Jan 23;10(1):e0116674. doi: 10.1371/journal.pone.0116674 (PMC4304819; doi:10.1371/journal.pone.0116674)
Supplement: S2 Table — Context sequences of genotyped SNPs. (XLSX) [file pone.0116674.s002.xlsx]

## Sheet: SNPs context sequences
Supplementary Table S2: Context sequences of genotyped SNPs
SNP	Context sequence
ABA2-034	ATGATCCCTCGGAAGAAGGGATCAATAGTCTCT[Y]TGAGYAGTGTAAGCAGCACSACGGGGGGTATGGGCCCGCATGCATACACC
ABA2-039	ATGATCCCTCGGAAGAAGGGATCAATAGTCTCTYTGAG[Y]AGTGTAAGCAGCACSACGGGGGGTATGGGCCCGCATGCATACACCGGTAC
ABA2-103	CSACGGGGGGTATGGGCCCGCATGCATACACCGGTACTAAACATGCTGTC[Y]TGGGGCTAACGAAAAATGTAGCAGCTGAGCTGGGAGCACATGGAATACGA
ABA2-210	TGTGTTTCACCTTATGCAGTTGCGACGCCWATGGCTTTTGGCCACTTRCC[K]GAGAAGGAAAGGACAGAGGATGCWGTGGCAGGTTTTCGAGCTTTTGTTGC
ABA2-234	ACGCCWATGGCTTTTGGCCACTTRCCKGAGAAGGAAAGGACAGAGGATGC[W]GTGGCAGGTTTTCGAGCTTTTGTTGCAAAACCAGCTAAYCTTCAAGGCGT
ABA2-296	TCGAGCTTTTGTTGCAAAACCAGCTAAYCTTCAAGGCGTGGAGCTRACCA[Y]GAATGAYGTAGCAAATTCTGTATTGTTTTTAGCRAGTGATGAAGCAAGGT
B1D-150	AGCAGAGCTTTTTTCTGGTATGATAAATGGTTGCMTGTTGGTTGTCTTTC[R]GATAGAATTACTCCTAGAGATATCCATAWTATKGGATCTGTTCAGCAWGC
B1D-255	TGTCACCAGGRTCAAATTAATTGGCCGCCAGACCTGCTWCTCAAATATCC[M]GAATTAGAAAGTCTTGATATTGTTCTTAATGAATCTGTGGAGGATAGAGT
LCYB2-125	GKKTTTGAATCGGCCTTATGGCCGAGTCAATAGAGAGAAATTGAAGATGC[R]GTTGTTAGGAGGGTGTGTTTCCAATGGCGTCGTGTTTCATAAGGCCAARG
LCYB2-177	TTGTTAGGAGGGTGTGTTTCCAATGGCGTCGTGTTTCATAAGGCCAARGT[K]TGGAAGGTGGATCAYCAAGAGTTTGAGTCTTCRATTCTWTGYGATGATGG
LCYB2-210	TTTCATAAGGCCAARGTKTGGAAGGTGGATCAYCAAGAGTTTGAGTCTTC[R]ATTCTWTGYGATGATGGAAAGGAATTCAAGGCGAGTTTGATTGTGGATGC
LCYB2-216	AAGGCCAARGTKTGGAAGGTGGATCAYCAAGAGTTTGAGTCTTCRATTCT[W]TGYGATGATGGAAAGGAATTCAAGGCGAGTTTGATTGTGGATGCTAGTGG
LCYB2-219	GCCAARGTKTGGAAGGTGGATCAYCAAGAGTTTGAGTCTTCRATTCTWTG[Y]GATGATGGAAAGGAATTCAAGGCGAGTTTGATTGTGGATGCTAGTGGATT
CHXB1-2	GCSCTRTGGCAYGMTTCGTTGTGGCAYATGCACGAGTCACACCATAAACC[R]AGAGAAGGAGCATTYGAGCTGAAYGATGTWTTYGCWATAATRAACGCKGT
CHXE-083	TGCTAGGTCTCAAGCACACAGCTGCGAGATGATCTTTTRTCGATGTTAGT[W]GCTGGCCACGAGACCACCGGCTCTGTGTTGACRTGGACATCATATCTTTT
CHXE-116	TTTTRTCGATGTTAGTWGCTGGCCACGAGACCACCGGCTCTGTGTTGAC[R]TGGACATCATATCTTTTAAGTAAGGTACCACCACTATTTTCACATATTAGC
CHXE-293	ATATAAATGATYAAYTCGTATCTAGCTTAATTAACTTTCARGTTWYAACC[R]ACAAAGTATCACTTATGCATACATaatacatTGAACTTAACATATAAGAg
CHXE-510	ACCCATGATSACTTGCAGCAACAGAMATAAGCTTGAGACRAAAATWATTT[Y]GATAAGGGTGAAWTTACATGAATGACAAGTTtTAGGGTTGAGAATGTTTA
CHXE-568	GTGAAWTTACATGAATGACAAGTTtTAGGGTTGAGAATGTTTATTTGTTT[W]TGCCAATGGTTTATRTGAGCAGACAGTGWWACTTTGGAGGTCCAGCAGTW
CHXE-630	GTTTATRTGAGCAGACAGTGWWACTTTGGAGGTCCAGCAGTWTAWGCCTT[Y]GTCTCARAACTTGGTTGCTGTAaAATACTTTSTCCAATTTAGTTCCATGR
CHXE-637	GTTTATRTGAGCAGACAGTGWWACTTTGGAGGTCCAGCAGTWTAWGCCTT[Y]GTCTCAGAACTTGGTTGCTGTAAAATACTTTSTCCAATTTAGTTCCATGR
CHXE-J-ins	CAAGGAAGTCATCACTGTTGCYAATACTTACCACAATWGATAGGCGAAAC[TGATCTTT/-]CTTGATATTCACCCATGATSACTTGCAGCAACAGAMATAAGCTTGAGACR
CRTISO-0077	AAATTCAAGAATTAGTATGTCTACTAGCATCTTTGAAACCCCATTACCAA[R]AAGTGATCTTTTTTTATGTAGCAACAGTTTAKTKTCTCAAARTKWTAAAC
CRTISO-0109	TTGAAACCCCATTACCAARAAGTGATCTTTTTTTATGTAGCAACAGTTTA[K]TKTCTCAAARTKWTAAACTTTTTGATAATTCCAGGAGTTTTRGGTTGAAA
CRTISO-0412	TTGGTGGTTTGGTKGCAGCAACACAGTTGGCTGTGAAGGGWGCTAAGGTT[Y]TAGTGCTTGAAAAGTATTTGATTCCTGGTGGGAGCTCTGGMTATTAYGAA
CRTISO-0453	GCTAAGGTTYTAGTGCTTGAAAAGTATTTGATTCCTGGTGGGAGCTCTGG[M]TATTAYGAAAGAGATGGTTTTACATTCGATGTTGGMTCRTCYGTGATGTT
CRTISO-1492	AWGAAAAGGAAGGAATATTTAAATTTTATGGTGAATGCTGGAAGGTTTGT[K]TTCCTTAAGGTGACTGCGATTGCTTAGAGTTCTTTWTTATAGTAACTATS
CRTISO-1797	TGATAgactcaacaatATTTTGTAATKTAATGAGCAATATAATRGMTATT[Y]ACAATTGCCTGTCCCAGAAGCTTGATATTCTTTTGCTTYACCTACCTAGT
CRTISO-1836	TAATRGMTATTYACAATTGCCTGTCCCAGAAGCTTGATATTCTTTTGCTT[Y]ACCTACCTAGTTCTTGATCTTCTTTTATATTGATGCCATGTTACGCAACA
CRTISO-2719	GATATTTGCTAAGAACATAATTTCAAATGCTACCAGATGGGATACTTTTG[S]TAAAACTGCAACTATTTGAACTAYRAGTTYTGCTCTGTTGTATGGTGATG
IPI-0531	TATTGTAAWATTAGAAGTACATTTAGGCATCATAGTATCCTTGTAAGTGG[Y]TTGAGTTTTGTTTCTMATTTAACCACAAATAGGGGCAAGAAACGCYGCAC
IPI-0547	GTACATTTAGGCATCATAGTATCCTTGTAAGTGGYTTGAGTTTTGTTTCT[M]ATTTAACCACAAATAGGGGCAAGAAACGCYGCACAGAGGAAGCTTCTRGA
IPI-0843	CKTTTTGTGTTTAGAATTTGTTTGCTTGATCTTCAGTACACTGRTAGGTA[S]TTATTGTCCTCTGCATTATGTTCWCCARGTKTKTTCAACCTTACTTGTAC
IPI-0867	CTTGATCTTCAGTACACTGRTAGGTASTTATTGTCCTCTGCATTATGTTC[W]CCARGTKTKTTCAACCTTACTTGTACACGGTGCATAAATTGCCATTTRYG
IPI-0874	TTCAGTACACTGRTAGGTASTTATTGTCCTCTGCATTATGTTCWCCARGT[K]TKTTCAACCTTACTTGTACACGGTGCATAAATTGCCATTTRYGATTCCTG
IPI-0950	CATAAATTGCCATTTRYGATTCCTGATTTTCTWATACGTTCATGGAAAGT[Y]TCAAGTATRTCTTAAGATAGGAACCTAGTACATGCTGGGGCATATTTTCA
IPI-1193	GARYTGCTGAGRAAAGCTGATGCGGGTGAGGAAGGCTTGAAACTATCCCC[R]TGGTTCCGACTAATTGTKGACWATTTCTTGTTCAAWTTTTGGGACCATGT
IPI-1283	TGGGACCATGTTCAGAAAGGAACCCTCAAGGAAGTTGCTGATATGGAAAC[R]ATTCACAAATTGACTTGAMAACAACAGAATTGCTCTCCTATGGAAWTTCC
IPI-1329	AAACRATTCACAAATTGACTTGAMAACAACAGAATTGCTCTCCTATGGAA[W]TTCCTGATGAATAAAAcTAGTGCCTGGAATTGCATAGGGGTAGGYTAGGG
JW3D-414	CATRAAaTATCARAATTGAGYTGGTACAAATTTTGAAACAAAACCAAAGA[W]CAAAATAAGTTYGATACTTAACTCTYGAGGGCGTAARATAATTTCTCMTA
LCYB1-094	AGTAGCTTATGGAATAGTGGCAGAAGTAGAAGAACATCCTTTTGATGTAA[R]TAAGATGATTTTCATGGAYTGGAGAGATTCCCATCTTAATGGCAATACAG
LCYB1-113	GCAGAAGTAGAAGAACATCCTTTTGATGTAARTAAGATGATTTTCATGGA[Y]TGGAGAGATTCCCATCTTAATGGCAATACAGAATTRAAAGAAAGAAACAG
LCYB1-149	ATGATTTTCATGGAYTGGAGAGATTCCCATCTTAATGGCAATACAGAATT[R]AAAGAAAGAAACAGTAAAATCCCTACGTTTCTTTATGCTATGCCTTTTTC
LCYB1-335	CGCCTAAGGCATTTGGGTATTAAAGTGAAGAGCATTGAAGAGGATGAGAG[R]TGTRTGATCCCAATGGGAGGGCCTCTRCCTGTACTCCCTCAGAGAGTAGT
LCYB1-339	TAAGGCATTTGGGTATTAAAGTGAAGAGCATTGAAGAGGATGAGAGRTGT[R]TGATCCCAATGGGAGGGCCTCTRCCTGTACTCCCTCAGAGAGTAGTGGGA
LCYB1-362	AAGAGCATTGAAGAGGATGAGAGRTGTRTGATCCCAATGGGAGGGCCTCT[R]CCTGTACTCCCTCAGAGAGTAGTGGGAATTGGYGGTACAGCTGGTATGGT
LCYB1-497	CTAGCTGCYGCACCARTTGTTGCCAATGCAATAGTTCAGTACCTTGGTGG[Y]YCTAAGAAAGGCGCTTTGGGAAAYGAATTGTCTGCAGAAGTCTGGAAAGA
LCYB1-498	TAGCTGCYGCACCARTTGTTGCCAATGCAATAGTTCAGTACCTTGGTGGY[Y]CTAAGAAAGGCGCTTTGGGAAAYGAATTGTCTGCAGAAGTCTGGAAAGAT
LCYB1-521	GGCGCTTTGGGAAAYGAATTGTCTGCAGAAGTCTGGAAAGATCTATGGCC[M]ATAGAGAGAAGACGCCAGCGAGAATTCTTTTGCTTTGGTATGGATATTTT
LCYB1-662	AAACTCGATTTGCCTGGTACAAGAAGGTTTTTCAGTGCTTTTTTTGACCT[R]GAACCTCGCTATTGGCATGGATTCTTGTCTTCTCGACTATTTCTTCCTGA
LCYE-053	CCCAGAGTTTCTGTCCAAACAGCTTATGGTGTYGAGGTTGAGGTGAGAAT[K]TCASTTGGGAATAGCTTGCTTCCAACTTTATTGCTTCTTGCTCTTGTTAT
LCYE-057	GAGTTTCTGTCCAAACAGCTTATGGTGTYGAGGTTGAGGTGAGAATKTCA[S]TTGGGAATAGCTTGCTTCCAACTTTATTGCTTCTTGCTCTTGTTATTGT
LCYE-212	TTGTAACCAAGTAAAAGAAGCTTGTCT[R]ACCATCTTTAGTTGGTTTACTATACACTMTGCTGTAAASTWAGTAGga
LCYE-409	CCAWGGGAAATGCAACTATRGCAATTAYAGAAAGCTAGATCAAGTGATCA[R]CAGTGTATAYAATTTTTTGGTCAYTTGTGGAGCTTGWTCATAACTTGTGA
LCYE-439	TTAYAGAAAGCTAGATCAAGTGATCARCAGTGTATAYAATTTTTTGGTCA[Y]TTGTGGAGCTTGWTCATAACTTGTGATTATGTCATACTAATTAAGMTAST
NCED1-053	GCCAATCCGCACTTCGAGCCGAMAGCAGGGCACCATTTRTTCGACGGGGA[Y]GGGATGGTYCACGCGGTCCAGTTCAAGAACGGCTCMGCYAGCTACGCTTG
NCED1-089	TTRTTCGACGGGGAYGGGATGGTYCACGCGGTCCAGTTCAAGAACGGCTC[M]GCYAGCTACGCTTGCCGCTTCACCGAGACCGAAAGGCTTGTGCAGGAACG
NCED1-092	TTCGACGGGGAYGGGATGGTYCACGCGGTCCAGTTCAAGAACGGCTCMGC[Y]AGCTACGCTTGCCGCTTCACCGAGACCGAAAGGCTTGTGCAGGAACGTAG
NCED1-146	TACGCTTGCCGCTTCACCGAGACCGAAAGGCTTGTGCAGGAACGTAGCTT[R]GGAARGCCTGCTTTCCCGAAAGCCATTGGTGAGCTCCAYGGYCAYTCSGG
NCED1-151	TTGCCGCTTCACCGAGACCGAAAGGCTTGTGCAGGAACGTAGCTTRGGAA[R]GCCTGCTTTCCCGAAAGCCATTGGTGAGCTCCAYGGYCAYTCSGGRATAG
NCED2_036	CCCCATTTGGAACCCACTGCAGGGCATCATTTTTT[Y]GACGGAGATGGGATGGTTCATGCTGTCCAATTCAAAGAGGGRGCTGCTAG
NCED2_078	CATTTTTTYGACGGAGATGGGATGGTTCATGCTGTCCAATTCAAAGAGGG[R]GCTGCTAGCTACGCTTGCAGGTTCACTGAAACAGAAAGACTCATCCAGGA
NCED3-051	CCTGTCACCGGRAAAATACCCGAATGCATTTCCGGTGTCTACGTTCGAAA[Y]GGGGCTAATCCTCATTTTGAACCAACCGGAGGGCACCATTTTTTTGACGG
NCED3-117	TTTGAACCAACCGGAGGGCACCATTTTTTTGACGGGGATGGCATGGTCCA[Y]GCSGTCAAATTTAAAGACGGGGAAGCTAGCTATGCTTGCAGGTACACTGA
NCED3-315	CTGTTYTATGCYCGTGGCCTTTTCGGACTYGTTGATCATTCTCAGGGCAC[Y]GGAGTGGCTAATGCTGGCCTGGTTTATTTTAACAACAGGCTGTTAGCTAT
NCED3-553	TTATTGCATTAACATATAATGTTATTCAAAAGCCTTATCTCAAGTATTTT[Y]GGGTYTCGCCTGATGGTGTGAAGTCCTYGGATGTGGATATTGAATTRGCT
NCED3-581	AAAGCCTTATCTCAAGTATTTTYGGGTYTCGCCTGATGGTGTGAAGTCCT[Y]GGATGTGGATATTGAATTRGCTGATCCAACTATGATGCATGATTTTGCAA
NCED3-644	TGAATTRGCTGATCCAACTATGATGCATGATTTTGCAATTACRGAGAATT[K]TGTGGTRATTCCTGAYCAGCAAGTTGTTTTCWAGATTTCAGAAATGW
NCED3-651	GCTGATCCAACTATGATGCATGATTTTGCAATTACRGAGAATTKTGTGGT[R]ATTCCTGAYCAGCAAGTTGTTTTCWAGATTTCAGAAATGW
PDS-266	TATTAGTTTGCTTCCCCCACTAATTAAACAGAGTAARTAAGGCAGAAGAG[S]ATACTATGAWTTTCCGTRAAGGCGCTGGGTGATATTTTTTTtCTSTYACA
PDS-276	CTTCCCCCACTAATTAAACAGAGTAARTAAGGCAGAAGAGSATACTATGA[W]TTTCCGTRAAGGCGCTGGGTGATATTTTTTTtCTSTYACATTTCGATATA
PDS-308	CAGAAGAGSATACTATGAWTTTCCGTRAAGGCGCTGGGTGATATTTTTTT[-/T]CTSTYACATTTCGATATATTCAGTTTTGTTTTCTCATGGAGAATRTTTTT
PDS-313	GAGSATACTATGAWTTTCCGTRAAGGCGCTGGGTGATATTTTTTTtCTST[Y]ACATTTCGATATATTCAGTTTTGTTTTCTCATGGAGAATRTTTTTATCYG
PDS-362	TYACATTTCGATATATTCAGTTTTGTTTTCTCATGGAGAATRTTTTTATC[Y]GGAAAGGTGGCTGCTTGGAAAGATGATGACGGAGATTGGTACGAGACTGG
PDS-610	TGCTATATAAATAGTACTTCCGAATTCCAAAAAAAGACCCCATATGACAA[W]TTTTTTCTATAAAGTGGATACAATGATCATATGCAAATGCCCCTWAAATA
PDS-655	GACAAWTTTTTTCTATAAAGTGGATACAATGATCATATGCAAATGCCCCT[W]AAATAGTAGTTATTCAGCTTTCTGTCAGCTATCRAAGAGYCCGTGATGTC
PDS-753	GTCAAAATTGAGAATATCATATTTCGTTATTTGCATTGCCAATTGGACTT[Y]TTGTGYAATGGAGTGAATGTATTAAAGCGAAGGATGGATAGKTATCAGTG
PDS-808	GYAATGGAGTGAATGTATTAAAGCGAAGGATGGATAGKTATCAGTGTTAT[R]AGACAGCTTTGTTCAGAGAAGGAACAGGAACATACAGTATTGAATTGATA
PSY1-294	CGGTCTCCACATATCCTGTTGATATTCAGGTAAGCYGCRCTTCTTGAAAG[R]AGAATTAAACACCCCGCCAGTGAAAATCAATGTAAACCAGATAGAGATAT
PSY1-399	ATTGCTTTTAGGACTCCAAGATGATTGTATACTGTTTTGTTGTGTTTCTC[Y]AAAGCTCGTGCATCAGCTATTTATCGAGGCTATTCACAACCTCCTTTCCA
PSY1-494	TTTCCATCCTTTTAGTAACAGCCTCATCACGTAGCCACTTATCMACTTAT[K]AGATAGTGCTATCTATTTGTTTTAACATAAACCTATTTTATAGGYACATT
PSY1-560	TTTGTTTTAACATAAACCTATTTTATAGGYACATTCAAAATATACATGGC[Y]AAGTCAAAGCCACAACTAACACTTCTTGCTAATGAATGCCATGGGAGCCT
PSY1-619	GCCACAACTAACACTTCTTGCTAATGAATGCCATGGGAGCCTTGTTTTCT[W]ATTCTGTTCCTGCTGTGTTTTCAGCCTTTYAAGGATATGATTGATGGAAT
PSY1-649	CCATGGGAGCCTTGTTTTCTWATTCTGTTCCTGCTGTGTTTTCAGCCTTT[Y]AAGGATATGATTGATGGAATGAGAATGGACTTGAAAAAGTCRCGGTACCA
PSY2-199	TATTTTCATCTGCTGTATTYATTTTAGCAATATTGATGCTTAAGGTTCAG[Y]TTAAATCCACTTTTCAAAATCATCAGCCAAGTTCTGATTAATATTTTACA
PSY2-267	AAATCATCAGCCAAGTTCTGATTAATATTTTACAACATTGGGCAGTATAGG[-/CAACAGCCG]CAACACCATTTCAGCTGCCATTTAATCAAATGAATTAGTATTTAGCTGTTT
PSY2-416	AAGTCTGCATTATGGTAGCAACAATCAGTGTGGAGTTATATCCACTATAT[-/A]CAACAACCTTTGTGAACATTTGTTCTTTGAAGTGGCCTACATTAGTAACG
PSY2-517	CTACTACATTCTACTTGTTAAGACATATGTTTTAATAGATATATAAGTAT[M]CTTAATCTGCACAATCGAGTTTAGGAAGTTTCCCCCATCTTTGCATAATA
PTOX-049	AATGCACCATCTGCTCATAATGGAAGTAATAATCTTGTCACAACACTC[M]GTAAWTRAAGTTTCATRCTRKTATACTYTACTGCTGTACAAGTTAGCTTC
PTOX-054	GCACCATCTGCTCATAATGGAAGTAATAATCTTGTCACAACACTCMGTAA[W]TRAAGTTTCATRCTRKTATACTYTACTGCTGTACAAGTTAGCTTCACCTT
PTOX-070	ATGGAAGTAATAATCTTGTCACAACACTCMGTAAWTRAAGTTTCATRCTR[K]TATACTYTACTGCTGTACAAGTTAGCTTCACCTTTTTGCCtTTGAATCCAC
PTOX-200	ACTTGAATTYATATAAAATCTGASAGGTAAATATACATTACTTGAATTGA[R]AACGTAGAACTAGCTTAAGAAGTCTAAATTTYTTGGGAGGAGCTTATAAAR
PTOX-232	ATACATTACTTGAATTGARAACGTAGAACTAGCTTAAGAAGTCTAAATTT[Y]TTGGGAGGAGCTTATAAARGAACCTGTTTTTTCTTRTTCTCCTCAAATACT
PTOX-330	TACTGAATGTATTTGATGGATATTCAGTTCCTTGTATGTTAGGCTTATAT[Y]TWAASTCRAGTTCATTAAGTGAAAACTACMGTCAAGTGGCTTRAAAWGATG
PTOX-622	TGTCCAAAGGTTATKTTTGTAACCTGWATAACTGGGGTTTTAGGAAAGGG[S]CRTATWCRAAGGACAAAAAAMCATGAACTGGGAAGGATRAAAGTATCACT
SB4D-322	ATGTTAAAGACCCATCTTTACCCCCGATGAGGATAATCCACAAGAAAACA[R]GGTAACTGATCTAAAATCAGGTGTAGAGTAAGGTTTTTAAGTAGATGCTC
ZDS1-067	GGGCACTTGTTGATCCAGATGGCGCAATGAAGGACATACGAAATCTGGATAA[Y]GTAAAAAAATATAGCTATCAATCTKGTTCCATTTACCACTTCATCAGYT
ZDS1-208	TTTTTACAGATAAGCTTTTCTGAATGGTTCTTGTCTAAAGGGGGAACGCG[R]AAGAGTATTCAGAGAATGTGGGATCCTGTTGCTTATGCTCTCGGGTTTATT
ZDS1-331	CTCGTTGTATGCTCACGATTTTCTCATTGTTTGCCACTAAAACAGAAGCATC[S]CTTTTGCGCATGCTTAAAGGTTCTCCAGATACTTATTTAAGTGGGCCCA
ZDS1-477	YGGAATCTGGTAAAGACATCCTGCTATACTCAAAATTATGTAGTGGTTTATA[Y]CTTTATTTGGTACTAATATSTCTTCTTGAGCAGGTTCCATCTCAGGTGGGGA
ZDS1-538	TACTAATATSTCTTCTTGAGCAGGTTCCATCTCAGGTGGGGATGCCGAGA[R]ATTCTTTATGAAAAATCTAGTGATGGACAGACATA
ZEP-077	CAWTTTTTTTGYGTTYATATGATCATTTTTtGGATTTTGGAGCAAGCAAT[Y]ACAAGAGTTGTGTATATAGTTTATTTGGTTTTAGTGTTAYACATATCTGG
ZEP-117	AGCAAGCAATYACAAGAGTTGTGTATATAGTTTATTTGGTTTTAGTGTTA[Y]ACATATCTGGGATTACATGTTGGACGTGCATCATTGTTGTCTTGTCTATG
ZEP-259	CTGTGAAGGGGATCTTTTRGTTGGCGCTGATGGAATATGGTCAAAGGTAC[Y]CTTCATTGTCCCTTCTTTCACTTTGCTAATAATACATTCTTGTAGCGATA
ZEP-361	TGTTYTAATTTGAAGTTAAATATARTATATACTAATAATCTGATCATACA[Y]GAGTGTTRAAAAATGTACTAATATCCRTATCCTTTGGTTTGAGTGTTGAT
ZEP-369	TTTGAAGTTAAATATARTATATACTAATAATCTGATCATACAYGAGTGTT[R]AAAAATGTACTAATATCCRTATCCTTTGGTTTGAGTGTTGATASTGATAa
ZEP-388	TATACTAATAATCTGATCATACAYGAGTGTTRAAAAATGTACTAATATCC[R]TATCCTTTGGTTTGAGTGTTGATASTGATAacaaTTGTTTTTYTTTtCAA
ZEP-413	AGTGTTRAAAAATGTACTAATATCCRTATCCTTTGGTTTGAGTGTTGATA[S]TGATAacaaTTGTTTTTYTTTtCAACAGGTACGGAGAAATTTGTTTGGAT
